# Supplementary material for: Multi-Omics Analysis Reveals the Gut Microbiota Characteristics of Diarrheal Piglets Treated with Gentamicin
Source: Antibiotics (Basel). 2023 Aug 22;12(9):1349. doi: 10.3390/antibiotics12091349 (PMC10525804; doi:10.3390/antibiotics12091349)
Supplement: Supplementary file 1 [file antibiotics-12-01349-s001.zip]

Archive with 1 entries (1 files):
- antibiotics-2512553-supplementary.pdf
